# Supplementary material for: NR6A1 regulates lipid metabolism through mammalian target of rapamycin complex 1 in HepG2 cells
Source: Cell Commun Signal. 2019 Jul 17;17:77. doi: 10.1186/s12964-019-0389-4 (PMC6637573; doi:10.1186/s12964-019-0389-4)
Supplement: Supplementary file 1 — Table S1. The sequences of primers and siRNAs. (XLS 29 kb) [file 12964_2019_389_MOESM1_ESM.xls]

## Sheet: Sheet1
Supplementary data 1
Primers used in this study
	Forward	Reverse
DGAT1	CAACAAGGACGGAGACGC	AGTTGCTGAAGCCACTGTCA
DGAT2	GCTGACCTGGTTCCCATCTA	CAGGTGTCGGAGGAGAAGAG
FAS	CTTCCTCACCTCCACTGAGC	AGAGTCTTCGTCAGCCAGGA
SCD1	CCCAGCTGTCAAAGAGAAGG	CAAGAAAGTGGCAACGAACA
MCAD	TTTGGGGAGAATGACTGAGG	TGGATCAGAACGTGCCAATA
ME1	TATATCCTGGCCAAGGCAAC	GGATAAAGCCGACCCTCTTC
MTTP	TTTGTGAAAGCTGGCCTGGA	CCTGTGGACAGCCTTTCGTA
PPARA	ATGGCATCCAGAACAAGGAG	GGCGAATATGGCCTCATAAA
PEPCKc	ATGTCCCCAGCTGATTTCCA	AAAGTCACCATCTCCCAGGG
CPT1a	GCTTTGGAAGGCACCTGAAA	AGAGCAGTGTTTCATCCCGA
SREBP1c	TGCATTTTCTGACACGCTTC	CCAAGCTGTACAGGCTCTCC
SREBP2	TGGCTTCTCTCCCTACTCCA	GAGAGGCACAGGAAGGTGAG
Rictor	AATTGGAAAAGTGGCACAGG	GGCAGCCTGTTTTATGGTGT
INSR	TTGCTTCTCCTCGTCCCTTT	ACATGGTGCTACTTGGCTCT
TSC1	CCAAAGACAGCCCATCATTT	AAGGAGGAGAGCCTCCAAAG
TSC2	CCCTGCGCTATAAAGTGCTC	AGTAGACCATCTCGCGCTGT
DEPTOR	ATCCAGCATGTGTCCAACAA	ATTGTCATGGCTCTGCTTCC
MIst8	AGGTGAACGCACCCATTAAC	ACATAGCAGTTTCCGGTGCT
Msin1	CTAAGCAATCAGCCCAGGAG	TACATGACCCTTGCCATCAA
Mtor	CCTGCCACTGAGAGATGACA	TCCGGCTGCTGTAGCTTATT
PRAS40	ATGGAGGGCTCTTTGTGATG	ACTTGGCGTACTGCTGTGTG
Raptor	ACGGAAGATGTTCGACAAGG	TCGTGCTCTTCTGGGATCTT
PDK1	CTTCGTCCTCCTCCTCACAC	AACCCTTCCGCTTATCCACT
human NR6A1	CTCCAGATGGGGATGAACCG	ACTGGAAGACAGTGTGGAGC
mouse NR6A1	ACTGTAGCTCCCGTGCTGTT	CTTCTAGCGATGGCTTGTCC
hsa-miR-27a-3p	CGGGCGCAGTGGCTAAGTTCC
hsa-miR-27b-3p	GGGCGCAGTGGCTAAGTTCTGC
hsa-miR-3681-3p	GGCGCAGTGCTTCATCCACTACT
hsa-miR-216a-3p	GCGTTcacagTggTcTcTgggaTTaT
hsa-miR-128-3p	GCGTTCACAGTGAACCGGTCTCTTT
hsa-miR-375-3p	TTTGTTCGTTCGGCTCGCGTGA
hsa-miR-205-5p	GCTCCTTCATTCCACCGGAGTCTG
hsa-miR-1224-5p	ggGTGAGGACTCGGGAGGTGG
hsa-miR-15b-5p	ggcGCAGCACATCATGGTTTACA
hsa-miR-15a-5p	ggcgTAGCAGCACATAATGGTTTGTG
hsa-miR-16-5p	ggacGCAGCACGTAAATATTGGCG
hsa-miR-497-5p	ggCAGCAGCACACTGTGGTTTGT
hsa-miR-195-5p	ggcgTAGCAGCACAGAAATATTGGC
hsa-miR-424-5p	ggCAGCAGCAATTCATGTTTTGAA
hsa-miR-6838-5p	ggGCAGCAGTGGCAAGACTCCT
hsa-miR-133b	cggTGGTCCCCTTCAACCAGCTA
hsa-miR-208b-3p	ggcgATAAGACGAACAAAAGGTTTGT
hsa-miR-208a-3p	ggcggATAAGACGAGCAAAAAGC
hsa-miR-499a-5p	ggcggTAAGACTTGCAGTGATGTTT
hsa-miR-424-5p	gcgCAGCAGCAATTCATGTTTTGAA
siRNA used in this study
	Sense	Anti-sense
NR6A1 siRNA	CCUCCACAUUACCAAUAUATT	UAUAUUGGUAAUGUGGAGGTT
Rictor siRNA	GCCUGCAGACUCUAUGCAATT	UUGCAUAGAGUCUGCAGGCTT
PEPCKc siRNA	GGUGGCAAGCAUGCGUAUUTT	AAUACGCAUGCUUGCCACCTT
SREBP1c siRNA	CCCACAACGCCAUUGAGAATT	UUCUCAAUGGCGUUGUGGGTT
INSR siRNA	GAUCACGACUGUUCUUUAATT	UUAAAGAACAGUCGUGAUCTT
AKT siRNA	GGUUCUUCCUCAGCAUCAATT	UUGAUGCUGAGGAAGAACCTT
